# Supplementary material for: WOME: Theory-Based Working Memory Training — A Placebo-Controlled, Double-Blind Evaluation in Older Adults
Source: Front Aging Neurosci. 2018 Aug 14;10:247. doi: 10.3389/fnagi.2018.00247 (PMC6102413; doi:10.3389/fnagi.2018.00247)
Supplement: Supplementary file 2 [file Data_Sheet_1.ZIP]

Archive with 1 entries (1 files):
- Dataset.sav Kopie
